# Supplementary material for: Chronic Inflammation Disrupts Circadian Rhythms in Splenic CD4+ and CD8+ T Cells in Mice
Source: Cells. 2024 Jan 13;13(2):151. doi: 10.3390/cells13020151 (PMC10814081; doi:10.3390/cells13020151)
Supplement: Supplementary file 1 [file cells-13-00151-s001.zip]

Archive with 1 entries (1 files):
- cells-2788526-supplementary.pdf
